# Supplementary material for: Loop technique for anterior cruciate ligament reconstruction combined with anterolateral structure reinforcement: technical description and clinical results
Source: BMC Surg. 2024 Jun 14;24:182. doi: 10.1186/s12893-024-02439-7 (PMC11177408; doi:10.1186/s12893-024-02439-7)
Supplement: Supplementary file 1 — Supplementary Material 1 [file 12893_2024_2439_MOESM1_ESM.xlsx]

## Sheet: Sheet1
patient	Lysholm	IKDC	Tegner	pre-Lysholm	pre-IKDC	pre-Tegner	ATT90
1	82	85.06	4	43	58.62	3	-3.2
2	89	77.01	3	80	73.56	7	-1.35
3	95	82.76	4	84	82.76	4	-1
4	89	82.76	6	41	34.48	2	-2.65
5	93	65.51	4	42	29.88	0	-2.5
6	89	91.95	6	86	72	5	-0.4
7	89	73.56	5	40	16.09	0	-1.05
8	74	50.57	4	27	9.2	0	-0.35
9	95	88.51	6	83	71.26	6	-1.53
10	93	67.82	3	76	94.25	6	-0.7
11	66	57.47	4	2	3.45	1	-4.41
12	95	54.02	4	85	78.16	4	-0.75
13	99	65.52	4	38	35.63	3	-0.02
14	90	67.82	4	41	50.57	3	2.6
15	85	85.06	6	62	63	3	1.17
16	99	91.95	6	91	94	6	1.15
17	99	88.51	4	90	54.02	2	0.5
18	90	71.26	4	82	60	4	1.7
19	95	81.61	5	95	100	6	1.95
20	94	68.97	3	39	20.69	0	0.35
21	94	85.06	4	71	70	3	2.23
22	95	88.51	6	71	37	1	1.07
23	79	68.97	5	40	36.78	2	3.12
24	100	78.16	4	44	47.13	3	0.45
